# Supplementary material for: High atomic weight, high-energy radiation (HZE) induces transcriptional responses shared with conventional stresses in addition to a core “DSB” response specific to clastogenic treatments
Source: Front Plant Sci. 2014 Aug 1;5:364. doi: 10.3389/fpls.2014.00364 (PMC4117989; doi:10.3389/fpls.2014.00364)
Supplement: Supplementary file 7 [file DataSheet1.XLSX]

## Sheet: Sheet1
Table S1. Lists of transcripts filtered out because they were known to be subject to circadian regulation or because they were differentially expressed between our 1.5 and 24 hour controls.
(A) A set of approximately 600 transcripts for which at least one probe was classified as circadian-regulated
and varied in expression by 2 fold or more in the period from 24 to 68 hours after 7-day-old seedlings were transferred into continuous light) (Covington & Harmer, 2007).
(B) A set of approximately 600 transcripts that were found to be differentially expressed with adjusted p-value < 0.05 and to vary by 2-fold or more between the 1.5 and 24 hr controls for either WT or atm-1.
Circadian-filtered	1.5 vs 24 hr filtered
AT5G49730	AT1G64780
AT5G06870	AT2G27420
AT5G07990	AT4G26850
AT1G80920	AT1G62180
AT3G59350	AT5G27280
AT2G43010	AT3G21560
AT1G23740	AT1G30530
AT1G53870	AT1G29510
AT1G78510	AT1G69830
AT5G59570	AT5G03230
AT3G59400	AT5G17220
AT1G72430	AT1G17100
AT3G27050	AT5G20630
AT3G15840	AT5G14760
AT3G20810	AT4G12980
AT5G24420	AT3G01310
AT4G03510	AT1G12780
AT5G18060	AT3G63160
AT1G07180	AT3G47420
AT1G45145	AT3G44970
AT2G40880	AT5G48880
AT5G59780	AT5G13930
AT5G67030	AT5G63420
AT2G29650	AT4G27440
AT5G13770	AT4G01080
AT3G15650	AT5G22270
AT1G53885	AT4G10120
AT5G11150	AT1G02300
AT1G32520	AT5G42760
AT1G22370	AT4G30690
AT2G23420	AT3G53460
AT2G29290	AT4G13250
AT3G26280	AT1G71030
AT4G19170	AT1G02820
AT1G21670	AT1G60140
AT1G78600	AT4G00050
AT5G64840	AT1G26560
AT5G60540	AT1G29440
AT4G30660	AT5G45820
AT5G12050	AT1G32900
AT5G58870	AT1G51940
AT3G29320	AT2G42530
AT2G21045	AT3G47340
AT1G66100	AT4G14270
AT5G19140	AT5G58770
AT1G03940	AT1G25230
AT1G22770	AT2G33830
AT1G62510	AT4G35770
AT3G07650	AT1G20620
AT2G32540	AT1G60270
AT3G46970	AT2G06925
AT5G03555	AT1G60590
AT3G06070	AT3G10020
AT2G30520	AT1G10370
AT1G80440	AT3G04550
AT2G44460	AT1G13650
AT5G02810	AT1G68570
AT4G30470	AT1G65060
AT4G18930	AT5G08640
AT5G22920	AT3G26580
AT1G11210	AT3G12580
AT2G40460	AT1G77210
AT5G57780	AT2G15090
AT3G61890	AT1G06000
AT5G19460	AT4G17090
AT1G76590	AT3G27770
AT4G34950	AT3G26740
ATCG01120	AT3G51240
AT1G18810	AT2G40000
AT4G25480	AT5G18670
AT4G32770	AT5G12110
AT3G15570	AT2G15960
AT2G46790	AT2G42750
AT2G28900	AT3G28270
AT5G49740	AT4G32280
AT1G56300	AT1G63800
AT5G23410	AT3G56290
AT5G06980	AT5G67370
AT2G45180	AT1G23205
AT1G15820	AT5G58570
AT4G19420	AT3G18050
AT2G25080	AT5G05270
AT5G04140	AT3G48460
AT5G19940	AT1G73480
AT2G40840	AT3G62550
AT1G66330	AT1G61580
AT5G48900	AT1G72440
AT2G36835	AT1G60850
AT4G30650	AT4G30610
AT5G58260	AT2G20020
AT3G56060	AT1G28395
AT4G16146	AT2G34180
AT1G33260	AT5G26860
AT1G07280	AT1G72920
AT4G31870	AT4G13830
AT4G09020	AT5G46280
AT1G08550	AT1G19180
AT1G56650	AT3G50700
AT3G02170	AT4G29140
AT1G33600	AT5G51460
AT2G39510	AT1G64390
AT1G07050	AT4G36580
AT1G69870	AT1G10522
AT5G61590	AT1G14960
AT1G70290	AT2G43510
AT5G56850	AT3G16670
AT3G52180	AT5G55920
AT5G24150	AT1G21910
AT1G62780	AT1G26390
AT1G68050	AT2G43650
AT2G21130	AT3G60140
AT1G27480	AT3G52370
AT5G60100	AT4G11960
AT1G20630	AT5G10380
AT4G04840	AT5G66400
AT1G29930	AT5G54250
AT1G76960	AT1G47400
AT5G18600	AT3G18290
AT5G57660	AT5G55380
AT2G25510	AT3G62940
AT5G58310	AT4G11280
AT3G17040	AT4G20820
AT3G46230	AT5G56750
AT3G17510	AT2G23540
AT4G38860	AT4G30800
AT2G25450	AT5G65660
AT5G52570	AT3G10690
AT1G70420	AT1G13810
AT3G21250	AT2G35760
AT2G28200	AT5G56030
AT4G39090	AT3G54920
AT2G26080	AT1G56220
AT2G05540	AT1G22190
AT5G62720	AT4G25630
AT1G17870	AT4G38420
AT5G15120	AT1G70790
AT5G52900	AT5G19600
AT2G40435	AT1G52930
AT2G46670	AT3G51870
AT4G27710	AT2G27080
AT5G20250	AT4G01026
AT3G19030	AT3G05800
AT1G13990	AT3G22840
AT1G09750	AT4G30270
AT3G46640	AT4G08300
AT3G17609	AT1G32440
AT5G08330	AT5G20220
AT2G41120	AT3G19000
AT5G53970	AT3G04000
AT3G29590	AT1G55900
AT2G22990	AT3G44750
AT1G21460	AT5G66080
AT3G21670	AT4G10500
AT4G26530	AT1G10070
AT2G03310	AT3G61260
AT5G06830	AT2G41010
AT1G72770	AT1G79770
AT3G53260	AT1G10270
AT4G22570	AT2G25850
AT1G28330	AT1G54050
AT2G29630	AT2G38310
AT2G05100	AT4G16770
AT3G47800	AT1G05840
AT2G20740	AT5G05480
AT2G36390	AT1G64980
AT2G02710	AT2G39795
AT1G07010	AT3G48990
AT1G17050	AT5G51550
AT4G12400	AT2G04570
AT2G23000	AT3G22660
AT5G47640	AT4G24570
AT3G01660	AT1G17430
AT2G34430	AT4G15390
AT5G59080	AT3G24230
AT5G47240	AT5G19860
AT2G41250	AT3G07050
AT3G24190	AT1G12370
AT2G47910	AT4G37450
AT1G29500	AT5G28300
AT3G46900	AT1G03110
AT5G05320	AT4G35320
AT1G07700	AT2G28400
AT5G43850	AT5G56090
AT1G10760	AT3G55790
AT1G53230	AT1G08980
AT4G08900	AT2G31980
AT4G39210	AT1G73540
AT4G36040	AT5G49910
AT3G23080	AT3G13160
AT5G13630	AT3G14900
AT2G23010	AT5G47990
AT3G47160	AT4G15780
AT1G06080	AT3G01550
AT3G27690	AT1G05340
AT5G37260	AT3G22890
AT5G49448	AT1G63810
AT3G58120	AT1G78170
AT4G14090	AT5G57560
AT4G08870	AT3G20440
AT5G06690	AT4G36380
AT2G45170	AT3G46940
AT1G02340	AT4G36220
AT2G03420	AT4G31970
AT5G50100	AT2G41340
AT1G20010	AT3G07750
AT1G16880	AT4G02380
AT1G16730	AT5G35330
AT1G01520	AT5G01600
AT4G26670	AT2G35040
AT4G22870	AT4G36360
AT4G03400	AT1G51805
AT1G01240	AT4G25470
AT5G42730	AT3G30775
AT3G47500	AT4G34290
AT3G24460	AT1G59990
AT2G31380	AT3G27280
AT3G48360	AT3G61190
AT1G17990	AT1G78895
AT4G31730	AT1G77760
AT1G06550	AT4G15770
AT2G46735	AT4G18740
AT4G26370	AT2G38170
AT1G75180	AT1G24310
AT5G26340	AT3G17330
AT5G66590	AT5G41900
AT3G59060	AT4G37240
AT3G02380	AT4G27280
AT1G01060	AT2G22500
AT1G01140	AT3G50060
AT5G39860	AT5G53280
AT1G70820	AT1G80840
AT1G67970	AT2G40330
AT1G29395	AT4G39950
AT2G40610	AT1G48570
AT2G21660	AT3G55500
AT5G24490	AT1G66800
AT5G54270	AT5G08610
AT3G15630	AT4G39960
AT1G13110	AT1G80270
AT5G54510	AT4G16520
AT2G46450	AT1G02370
AT2G33380	AT1G73220
AT5G12950	AT5G02840
AT1G11530	ATCG00330
AT3G55120	AT2G40940
AT2G32150	AT4G02850
AT2G42220	AT2G28630
AT2G34460	AT2G37330
AT5G24120	AT1G29940
AT4G01130	AT5G61770
AT4G34350	AT3G18600
AT4G15440	AT4G13770
AT5G13170	AT2G28840
AT3G44550	AT3G05400
AT2G40100	AT4G26780
AT2G44130	AT5G01810
AT1G29920	AT1G56050
AT1G29430	AT3G54200
AT1G05805	ATCG00190
AT2G21320	AT1G56110
AT1G26440	AT2G24120
AT5G42800	AT2G36870
AT1G51090	AT3G27060
AT3G51895	AT2G46900
AT1G03495	AT1G76410
AT5G14920	AT1G31660
AT1G24020	AT2G34357
AT5G39210	AT1G55000
AT2G47180	AT1G05890
AT4G09760	AT5G54490
AT5G44680	ATCG00600
AT2G40400	AT3G10610
AT3G12320	AT3G11600
AT4G32340	AT4G37300
AT4G35090	AT1G05575
AT5G48490	AT5G44260
AT2G18230	AT3G16780
AT3G50750	AT2G16005
AT3G44630	AT4G29780
AT1G23390	AT5G13740
AT3G24500	AT5G14050
AT5G22460	AT3G13230
AT3G59940	AT1G03430
AT2G30600	AT1G03530
AT2G37220	AT1G32920
AT5G14660	AT3G10530
AT1G06040	AT5G48000
AT3G27170	AT5G25460
AT1G04620	AT4G22610
AT5G15450	AT2G18050
AT2G22980	AT5G13680
AT5G59320	AT1G77640
AT4G24930	AT3G20470
AT4G16990	AT1G22740
AT3G25190	AT2G25250
AT4G32190	AT5G66650
AT1G14280	AT3G02140
AT3G21760	AT5G45590
AT5G54630	AT1G27390
AT3G47470	AT3G04640
AT4G15530	AT5G09870
AT2G23840	AT5G02270
AT3G54500	AT2G44670
AT1G64500	AT2G23170
AT1G13930	AT1G03440
AT2G05070	AT3G51860
AT3G44450	AT4G16563
AT3G26570	AT3G21350
AT1G22570	AT4G21140
AT1G03130	AT4G28450
AT2G43530	AT2G39710
AT5G23730	AT4G15640
AT5G61380	AT2G45670
AT1G80280	AT5G42150
AT2G25900	AT2G04690
AT5G48250	AT3G03920
AT4G19390	AT3G01800
AT3G10520	AT4G01560
AT5G58120	AT1G08580
AT3G62040	AT5G05250
AT3G51920	AT5G60730
AT5G64860	AT4G30990
AT4G24700	AT2G36220
AT2G34420	AT4G12030
AT2G24540	AT1G28260
AT4G34250	AT2G19670
AT5G15960	AT1G56170
AT1G44446	AT3G15460
AT1G80130	AT5G01740
AT1G06460	AT1G79150
AT2G38210	AT5G61600
AT5G26570	AT1G67120
AT3G13980	AT3G05220
AT2G15020	AT5G36140
AT1G13080	AT3G58990
AT5G62280	AT2G16630
AT5G54060	AT1G16390
AT3G25890	AT5G23010
AT4G18810	AT2G46600
AT3G56940	AT1G68990
AT2G29670	AT5G04150
AT5G35970	AT1G55960
AT5G52310	AT3G44260
AT4G23820	AT1G28370
AT2G20670	AT3G57000
AT2G41560	AT3G19450
AT1G49720	AT3G15680
AT1G18330	AT2G01520
AT4G27030	AT1G65870
AT4G27560	AT1G09570
AT5G08260	AT3G29250
AT1G53903	AT1G74930
AT1G66820	AT1G08610
AT2G32100	AT5G40450
AT3G15450	AT3G56070
AT2G46830	AT3G11770
AT4G25830	AT5G02050
AT5G04380	AT3G45140
AT4G03790	AT1G29090
AT2G29310	AT5G59550
AT1G13270	AT1G04520
AT2G04039	AT1G66400
AT4G22880	AT5G16110
AT2G41190	AT2G47930
AT3G54890	AT4G31210
AT4G10250	AT1G72900
AT5G57340	AT1G70985
AT3G21890	AT3G30180
AT2G18300	AT3G13470
AT5G57345	AT1G26580
AT5G09930	AT1G72730
AT3G06080	AT1G34180
AT1G70610	AT4G14690
AT2G41290	AT2G03550
AT1G12845	AT1G71850
AT1G78020	AT2G23130
AT1G64860	AT3G52170
AT1G61520	AT2G34260
AT2G34070	AT4G02060
AT5G49450	AT3G21540
AT2G45560	AT1G80720
AT3G01440	AT1G77670
AT5G47610	AT3G06780
AT5G02160	AT5G62220
AT4G02420	AT5G54080
AT1G14150	AT3G04770
AT1G65490	AT5G59820
AT2G05620	AT3G17170
AT1G75100	AT4G38400
AT2G28720	AT5G16930
AT2G22450	AT3G55510
AT1G53890	AT5G18820
AT1G22890	AT3G62860
AT5G28750	AT1G48460
AT5G02760	AT4G27652
AT2G01290	AT5G53450
AT5G16030	AT3G28180
AT1G54820	AT3G21300
AT5G64850	AT1G15140
AT2G42540	AT5G06550
AT3G26290	AT1G76650
AT3G55110	AT3G56090
AT4G27300	AT3G49240
AT5G64940	AT4G27010
AT1G70880	AT2G29220
AT3G47860	AT1G76600
AT1G29910	AT4G27654
AT5G17300	AT3G57520
AT2G21330	AT2G18330
AT3G09390	AT3G57150
AT5G02860	AT3G17770
AT3G05640	AT3G19710
AT2G38230	AT5G05690
AT4G27260	AT5G23070
AT2G17240	AT2G24050
AT5G12960	AT5G15290
AT3G16800	AT5G66170
AT3G50740	AT5G14580
AT1G06570	AT3G13450
AT5G64170	AT1G73590
AT3G01060	AT1G60470
AT1G77930	AT3G15000
AT5G19470	AT1G61570
AT5G15850	AT2G35960
AT5G15410	AT3G16770
AT3G08940	AT3G16810
AT4G31390	AT2G18900
AT3G52780	AT4G27657
AT1G73870	AT1G35140
AT3G53800	AT1G54680
AT5G06530	AT5G56080
AT1G31820	AT5G63190
AT5G67480	AT1G19380
AT2G29360	AT5G44350
AT5G42900	AT2G32990
AT5G49360	AT2G20690
AT1G69760	AT5G23020
AT3G21750	AT3G23920
AT2G18290	AT2G43100
AT3G47430	AT5G59430
AT3G17800	AT3G59670
AT1G18620	ATMG01370
AT1G69160	AT1G23710
AT1G33110	AT2G27840
AT5G19875	AT2G19800
AT5G23750	AT4G24830
AT4G37760	AT1G71890
AT5G08410	AT4G05410
AT3G02830	AT1G55510
AT5G08000	AT1G26665
AT1G07420	AT2G18510
AT4G12830	AT5G38030
AT5G23240	AT2G26710
AT2G33530	AT4G34150
AT2G15890	AT3G23990
AT5G39410	AT2G40140
AT5G15970	AT1G06720
AT1G56720	AT4G38100
AT5G52640	AT5G40480
AT2G32530	AT3G07770
AT1G18020	AT4G09730
AT1G73655	AT5G64260
AT3G09600	AT5G45650
AT3G55400	AT5G42590
AT3G08730	AT5G10470
AT4G33980	AT2G30540
AT3G13672	AT2G22360
AT4G36010	AT3G52040
AT5G24380	AT3G23410
AT4G25700	AT3G15357
AT1G33970	AT4G25730
AT4G04330	AT2G16440
AT4G33490	AT5G61030
AT5G43440	AT1G34760
AT1G11260	AT3G63080
AT1G74670	AT1G75490
AT1G32080	AT3G51750
AT5G27780	AT3G03770
AT3G07580	AT5G48570
AT4G23990	AT4G17970
AT2G23910	AT4G36700
AT2G20560	AT5G44130
AT4G16860	AT5G22250
AT2G38465	AT3G09440
AT1G17360	AT3G17100
AT4G27570	AT3G54090
AT5G17050	AT2G31060
AT2G33250	AT2G25530
AT5G63800	AT1G78570
AT2G19650	AT4G16370
AT1G63090	AT2G32220
AT4G20170	AT1G19530
AT2G18700	AT1G76460
AT3G28007	AT1G78370
AT1G80480	AT1G74440
AT1G76570	AT2G07180
AT5G62430	AT5G37770
AT1G21130	AT2G04030
AT1G62250	AT5G15750
AT3G62410	AT2G28780
AT1G21680	AT3G50660
AT1G64780	AT2G03890
AT2G27420	AT4G31290
AT4G26850	AT3G55980
AT1G62180	AT1G23020
AT5G27280	AT2G34600
AT3G21560	AT3G11964
AT1G30530	AT2G26530
AT1G29510	AT3G29030
AT1G69830	AT2G22870
AT5G03230	AT5G09590
AT5G17220	AT3G57490
AT1G17100	AT5G48470
AT5G20630	AT4G01950
AT5G14760	AT5G11240
AT4G12980	AT5G45140
AT3G01310	AT4G27450
AT1G12780	AT1G73330
AT3G63160	AT4G26600
AT3G47420	AT4G28250
AT3G44970	AT3G57660
AT5G48880	AT5G46580
AT5G13930	AT3G23810
AT5G63420	AT4G37910
AT4G27440	AT3G60130
AT4G01080	AT2G21790
AT5G22270	AT5G41400
AT4G10120	AT1G80800
AT1G02300	AT3G06530
AT5G42760	AT1G61740
AT4G30690	AT5G23380
AT3G53460	AT3G49320
AT4G13250	AT3G13860
AT1G71030	AT4G14680
AT1G02820	AT3G10840
AT1G60140	AT1G71840
AT4G00050	AT5G50915
AT1G26560	AT3G28340
AT1G29440	AT5G44110
AT5G45820	AT3G56980
AT1G32900	AT4G20390
AT1G51940	AT2G26980
AT2G42530	AT5G01015
AT3G47340	AT2G17230
AT4G14270	AT3G03630
AT5G58770	AT1G20220
AT1G25230	AT2G44080
AT2G33830	AT4G12470
AT4G35770	AT2G47990
AT1G20620	AT4G37260
AT1G60270	AT1G44350
AT2G06925	AT1G36370
AT1G60590	AT3G12520
AT3G10020	AT3G46620
AT1G10370	AT1G18870
AT3G04550	AT2G30040
AT1G13650	AT5G35735
AT1G68570	AT1G17180
AT1G65060	AT3G59820
AT5G08640	AT5G02490
AT3G26580	AT3G23170
AT3G12580	AT2G33850
AT1G77210	AT5G01260
AT2G15090	AT1G21100
AT1G06000	AT1G15010
AT4G17090	AT5G17780
AT3G27770	AT1G17170
AT3G26740	AT2G40550
AT3G51240	AT5G36910
AT2G40000	AT4G29510
AT5G18670	AT4G20440
AT5G12110	AT2G18220
AT2G15960	AT4G21410
AT2G42750	AT2G04530
AT3G28270	AT3G61920
AT4G32280	AT2G33210
AT1G63800	AT5G17350
AT3G56290	AT3G49430
AT5G67370	AT4G30140
AT1G23205	AT4G31000
AT5G58570	AT5G59400
AT3G18050	AT4G10910
AT5G05270	AT1G15550
AT3G48460	AT5G05990
AT1G73480	AT2G21970
AT3G62550	AT5G62140
	AT5G11110
	AT3G56200
	AT5G11790
	AT3G44990
	AT5G61440
	AT4G10450
	AT2G43290
	AT1G05680
	AT1G50290
	AT1G04770
	AT2G37040
	AT1G63940
	ATCG00270
	AT1G56430
	AT5G59240
	AT2G28000
	AT4G12550
	AT2G29760
	AT2G41090
	AT3G47960
	AT3G45260
	AT5G47230
	AT4G27940
	AT1G28600
	AT5G24810
	AT1G55680
	AT5G41080
	AT3G16530
	AT5G57550
	AT4G37220
	AT4G23600
	AT3G55010
	AT3G03060
	AT4G04940
	AT3G28910
	AT5G49560
	AT1G10660
	AT3G12270
	AT5G23300
	AT4G39675
	AT1G49780
	AT4G30840
	AT5G53160
	AT2G33810
	AT1G30070
	AT5G45310
	AT3G59140
	AT1G27730
	AT1G15040
	AT1G71880
	AT1G15510
	AT4G25340
	AT4G29190
	AT4G04610
	AT1G52190
	ATCG00210
	AT3G19680
	AT5G17290
	AT4G21990
	AT4G20070
	AT3G03840
	AT5G08180
	AT4G17490
	AT1G74450
	AT4G08950
	AT3G50560
	AT1G64970
	AT1G64600
	AT3G49160
	AT5G01720
	AT2G42870
	AT5G51190
