# Supplementary material for: High atomic weight, high-energy radiation (HZE) induces transcriptional responses shared with conventional stresses in addition to a core “DSB” response specific to clastogenic treatments
Source: Front Plant Sci. 2014 Aug 1;5:364. doi: 10.3389/fpls.2014.00364 (PMC4117989; doi:10.3389/fpls.2014.00364)
Supplement: Supplementary file 9 [file DataSheet3.XLS]

## Sheet: Sheet1
Table S3. Definitions of each sample included in Figure 6
Each column in Figure 6 indicates a particular experimental condition (combination of stress, time point, and spatial region), and we display this information here, in the corresponding row,
along with the first author and publication date of the associated study and details concerning the duration of exposure to the stress.
For our experiments with HZE and Gamma radiation, we used the 1.5 hour unirradiated control for the 1.5 hour time point and the 24 hour unirradiated control for the 24 hour time point.
Stress,Study,Tissue,TimePoint	Duration of exposure to stress
Cold,Kilian2007,Shoots,0.5h	Continuous
Cold,Kilian2007,Shoots,1h	Continuous
Cold,Kilian2007,Shoots,3h	Continuous
Cold,Kilian2007,Shoots,6h	Continuous
Cold,Kilian2007,Shoots,12h	Continuous
Cold,Kilian2007,Shoots,24h	Continuous
Cold,Kilian2007,Roots,0.5h	Continuous
Cold,Kilian2007,Roots,1h	Continuous
Cold,Kilian2007,Roots,3h	Continuous
Cold,Kilian2007,Roots,6h	Continuous
Cold,Kilian2007,Roots,12h	Continuous
Cold,Kilian2007,Roots,24h	Continuous
Heat,Kilian2007,Shoots,0.5h	3 hours (covers 0.5h, 1h, and 3h time points)
Heat,Kilian2007,Shoots,1h	3 hours (covers 0.5h, 1h, and 3h time points)
Heat,Kilian2007,Shoots,3h	3 hours (covers 0.5h, 1h, and 3h time points)
Heat,Kilian2007,Shoots,6h	3 hours (covers 0.5h, 1h, and 3h time points)
Heat,Kilian2007,Shoots,12h	3 hours (covers 0.5h, 1h, and 3h time points)
Heat,Kilian2007,Shoots,24h	3 hours (covers 0.5h, 1h, and 3h time points)
Heat,Kilian2007,Roots,0.5h	3 hours (covers 0.5h, 1h, and 3h time points)
Heat,Kilian2007,Roots,1h	3 hours (covers 0.5h, 1h, and 3h time points)
Heat,Kilian2007,Roots,3h	3 hours (covers 0.5h, 1h, and 3h time points)
Heat,Kilian2007,Roots,6h	3 hours (covers 0.5h, 1h, and 3h time points)
Heat,Kilian2007,Roots,12h	3 hours (covers 0.5h, 1h, and 3h time points)
Heat,Kilian2007,Roots,24h	3 hours (covers 0.5h, 1h, and 3h time points)
Drought,Kilian2007,Shoots,0.5h	15 minutes
Drought,Kilian2007,Shoots,1h	15 minutes
Drought,Kilian2007,Shoots,3h	15 minutes
Drought,Kilian2007,Shoots,6h	15 minutes
Drought,Kilian2007,Shoots,12h	15 minutes
Drought,Kilian2007,Shoots,24h	15 minutes
Drought,Kilian2007,Roots,0.5h	15 minutes
Drought,Kilian2007,Roots,1h	15 minutes
Drought,Kilian2007,Roots,3h	15 minutes
Drought,Kilian2007,Roots,6h	15 minutes
Drought,Kilian2007,Roots,12h	15 minutes
Drought,Kilian2007,Roots,24h	15 minutes
Salt,Kilian2007,Shoots,0.5h	Continuous
Salt,Kilian2007,Shoots,1h	Continuous
Salt,Kilian2007,Shoots,3h	Continuous
Salt,Kilian2007,Shoots,6h	Continuous
Salt,Kilian2007,Shoots,12h	Continuous
Salt,Kilian2007,Shoots,24h	Continuous
Salt,Kilian2007,Roots,0.5h	Continuous
Salt,Kilian2007,Roots,1h	Continuous
Salt,Kilian2007,Roots,3h	Continuous
Salt,Kilian2007,Roots,6h	Continuous
Salt,Kilian2007,Roots,12h	Continuous
Salt,Kilian2007,Roots,24h	Continuous
Osmotic,Kilian2007,Shoots,0.5h	Continuous
Osmotic,Kilian2007,Shoots,1h	Continuous
Osmotic,Kilian2007,Shoots,3h	Continuous
Osmotic,Kilian2007,Shoots,6h	Continuous
Osmotic,Kilian2007,Shoots,12h	Continuous
Osmotic,Kilian2007,Shoots,24h	Continuous
Osmotic,Kilian2007,Roots,0.5h	Continuous
Osmotic,Kilian2007,Roots,1h	Continuous
Osmotic,Kilian2007,Roots,3h	Continuous
Osmotic,Kilian2007,Roots,6h	Continuous
Osmotic,Kilian2007,Roots,12h	Continuous
Osmotic,Kilian2007,Roots,24h	Continuous
Genotoxic,Kilian2007,Shoots,0.5h	Continuous
Genotoxic,Kilian2007,Shoots,1h	Continuous
Genotoxic,Kilian2007,Shoots,3h	Continuous
Genotoxic,Kilian2007,Shoots,6h	Continuous
Genotoxic,Kilian2007,Shoots,12h	Continuous
Genotoxic,Kilian2007,Shoots,24h	Continuous
Genotoxic,Kilian2007,Roots,0.5h	Continuous
Genotoxic,Kilian2007,Roots,1h	Continuous
Genotoxic,Kilian2007,Roots,3h	Continuous
Genotoxic,Kilian2007,Roots,6h	Continuous
Genotoxic,Kilian2007,Roots,12h	Continuous
Genotoxic,Kilian2007,Roots,24h	Continuous
UVB,Kilian2007,Shoots,0.5h	15 minutes
UVB,Kilian2007,Shoots,1h	15 minutes
UVB,Kilian2007,Shoots,3h	15 minutes
UVB,Kilian2007,Shoots,6h	15 minutes
UVB,Kilian2007,Shoots,12h	15 minutes
UVB,Kilian2007,Shoots,24h	15 minutes
UVB,Kilian2007,Roots,0.5h	15 minutes
UVB,Kilian2007,Roots,1h	15 minutes
UVB,Kilian2007,Roots,3h	15 minutes
UVB,Kilian2007,Roots,6h	15 minutes
UVB,Kilian2007,Roots,12h	15 minutes
UVB,Kilian2007,Roots,24h	15 minutes
Wounding,Kilian2007,Shoots,0.5h	Immediate
Wounding,Kilian2007,Shoots,1h	Immediate
Wounding,Kilian2007,Shoots,3h	Immediate
Wounding,Kilian2007,Shoots,6h	Immediate
Wounding,Kilian2007,Shoots,12h	Immediate
Wounding,Kilian2007,Shoots,24h	Immediate
Wounding,Kilian2007,Roots,0.5h	Immediate
Wounding,Kilian2007,Roots,1h	Immediate
Wounding,Kilian2007,Roots,3h	Immediate
Wounding,Kilian2007,Roots,6h	Immediate
Wounding,Kilian2007,Roots,12h	Immediate
Wounding,Kilian2007,Roots,24h	Immediate
Paraquat,Coninck2013,Leaves,NA	Immediate (sprayed on)
HU,Cools2011,RootTips,0h	Continuous
HU,Cools2011,RootTips,5h	Continuous
HU,Cools2011,RootTips,24h	Continuous
P.syringae,Zheng2012,Leaves,4h	Immediate
P.syringae,Zheng2012,Leaves,8h	Immediate
P.syringae,Zheng2012,Leaves,16h	Immediate
P.syringae,Zheng2012,Leaves,24h	Immediate
P.syringae,Zheng2012,Leaves,48h	Immediate
P.syringae.avrRpt2,Zheng2012,Leaves,4h	Immediate
P.syringae.avrRpt2,Zheng2012,Leaves,8h	Immediate
P.syringae.avrRpt2,Zheng2012,Leaves,16h	Immediate
P.syringae.avrRpt2,Zheng2012,Leaves,24h	Immediate
P.syringae.avrRpt2,Zheng2012,Leaves,48h	Immediate
Extended night,Usadel2008,Rosettes,4	Continuous
Extended night,Usadel2008,Rosettes,8	Continuous
Extended night,Usadel2008,Rosettes,24	Continuous
Extended night,Usadel2008,Rosettes,48	Continuous
Gamma wild type,Britt2014,Whole,1.5	15 minutes
Gamma wild type,Britt2014,Whole,24.0	15 minutes
HZE wild type,Britt2014,Whole,1.5	10 minutes
HZE wild type,Britt2014,Whole,24.0	10 minutes
Gamma atm-1,Britt2014,Whole,1.5	15 minutes
Gamma atm-1,Britt2014,Whole,24.0	15 minutes
HZE atm-1,Britt2014,Whole,1.5	10 minutes
HZE atm-1,Britt2014,Whole,24.0	10 minutes
